# Supplementary material for: Gut microbiota contribute to variations in honey bee foraging intensity
Source: ISME J. 2024 Feb 27;18(1):wrae030. doi: 10.1093/ismejo/wrae030 (PMC11008687; doi:10.1093/ismejo/wrae030)
Supplement: Supplementary_Table_1_wrae030 [file supplementary_table_1_wrae030.xlsx]

## Sheet: Sheet1
Microbe	Nurse relative abundance	Forager relative abundance	Relative: Task adjusted p value	Nurse absolute abundance	Forager absolute abundance	Absolute: Task adjusted p value	Absolute: Colony adjusted p value	Absolute: Task*Colony adjusted p value
Acetobacteraceae	0.0498446	0.0634461	0.786999	7.42134	7.68053	0.0304	0.482125	0.361
Bartonella spp.	0.0121776	0.0369472	0.361713	3.17203	7.07641	0.092625	0.0095	0.019
B. asteroides	0.0797052	0.0635282	0.349961	7.85799	7.80846	0.72675	0.572923	0.444308
B. coryneforme	0.0139256	0.0106256	0.322135	7.09988	6.88955	0.666267	0.72675	0.10925
Bom. apis	0.000888616	0.000375365	0.831575	0	0	0.407636	0.3648	0.3496
F. perrara	0.0450136	0.0486411	0.888634	7.55811	7.65661	0.843	0.01425	0.420714
G. apicola	0.188783	0.178735	0.480636	8.26865	8.05729	0.784588	0.532	0.739733
Lactobacillus spp.	0.0249599	0	NA	0	0	0.00633333	0.532	0.444308
L. apis	0.0579632	0.0555271	0.786999	7.79539	7.7114	0.492417	0.367333	0.101333
L. helsingborgensis	0.0741974	0.0178569	0.000573202	7.73492	7.04789	0.0651429	0.482125	0.869
L. kullabergensis	0.0496726	0.0718258	0.954838	7.66677	7.79228	0.00633333	0.0126667	0.019
A. kunkeei	0.0318152	0.00417517	0.954838	0	0	0.616143	0.0095	0.444308
B. mellifer	0.0109456	0.0235918	0.480636	7.00574	7.36068	0.232222	0.732059	0.444308
B. mellis	0.16568	0.0812559	0.0102426	8.22683	7.74174	0.616143	0.762	0.799188
L. melliventris	0.0709778	0.0160646	0.000348285	7.81316	6.93251	0.019	0.532	0.8455
S. alvi	0.0892641	0.146161	0.786999	7.94182	8.05925	0.0411667	0.762	0.444308
Arsenophonus spp.	0.00140811	0.137998	0.114705	0	0	0.407636	0.667714	0.460071
Klebsiella spp.	0.0187553	0	NA	3.11345	0	0.00633333	0.532	0.444308
Limosilactobacillus spp.	0	0	NA	0	0	NA	NA	NA
Mixta spp.	0.00103673	0.0013764	NA	0	0	0.843	0.72675	0.803588
Total	NA	NA	NA	9.00467	8.93482	0.202	0.671	0.618
