# Supplementary material for: Gut microbiota contribute to variations in honey bee foraging intensity
Source: ISME J. 2024 Feb 27;18(1):wrae030. doi: 10.1093/ismejo/wrae030 (PMC11008687; doi:10.1093/ismejo/wrae030)
Supplement: Supplementary_Table_2_wrae030 [file supplementary_table_2_wrae030.xlsx]

## Sheet: Sheet2
Age	Microbe	Nurse relative abundance	Forager relative abundance	Relative: Task adjusted p value	Nurse absolute abundance	Forager absolute abundance	Absolute: Task adjusted p value	Absolute: Source colony adjusted p value	Absolute: Task*Source adjusted p value
1 week	Acetobacteraceae	0.0678681	0.162062	0.851846	7.46348	7.57545	0.3904	0.004	0.666667
1 week	Bartonella spp.	0.00378982	0.00294583	0.851846	0	0	0.711467	0.608	0.952533
1 week	B. asteroides	0.0589382	0.0603491	0.947234	7.72921	7.50723	0.3904	0.0064	0.6016
1 week	B. coryneforme	0.00175829	0.00220848	0.888617	0	0	0.882	0.062	0.997
1 week	Bom. apis	0	0	NA	0	0	NA	NA	NA
1 week	F. perrara	0.0925375	0.0614236	0.851846	6.4344	0	0.711467	0.608	0.666667
1 week	G. apicola	0.292521	0.167777	0.851846	8.35422	7.99151	0.3904	0.004	0.6832
1 week	Lactobacillus spp.	0.0657341	0.0568674	0.851846	7.52946	6.45574	0.3904	0.2192	0.4
1 week	L. apis	0.0437408	0.040048	0.851846	7.64599	7.39617	0.711467	0.0297143	0.859077
1 week	L. helsingborgensis	0.0627261	0.0708492	0.851846	7.49099	7.4871	0.6976	0.401455	0.798667
1 week	L. kullabergensis	0.0542614	0.0539619	0.851846	0	7.24416	0.648889	0.656	0.666667
1 week	A. kunkeei	0	0	NA	0	0	NA	NA	NA
1 week	B. mellifer	0.0180183	0.0194559	0.851846	7.18322	6.85415	0.648889	0.004	0.952533
1 week	B. mellis	0.132561	0.13281	0.851846	8.16565	7.83518	0.3904	0.004	0.666667
1 week	L. melliventris	0.04192	0.0199057	0.851846	3.49214	0	0.648889	0.106667	0.405333
1 week	S. alvi	0.063079	0.0923109	0.851846	7.71468	7.61227	0.6	0.016	0.444
1 week	Arsenophonus spp.	0	0	NA	0	0	NA	NA	NA
1 week	Klebsiella spp.	0.000188573	7.4664e-05	NA	0	0	0.711467	0.48	0.738909
1 week	Limosilactobacillus spp.	0	0	NA	0	0	NA	NA	NA
1 week	Mixta spp.	6.67847e-05	0.0565445	NA	0	0	0.711467	0.656	0.405333
1 week	Total	NA	NA	NA	8.892	8.78	0.001	0.001	0.65
3 weeks	Acetobacteraceae	0.00372683	0.0122147	0.00029149	6.53877	6.95406	0.0646	0.542556	0.2945
3 weeks	Bartonella spp.	0.00157321	0.028147	0.00914873	0	0	0.110545	0.019	0.6042
3 weeks	B. asteroides	0.0558094	0.122086	0.05	8.01467	7.98264	0.846556	0.997	0.739882
3 weeks	B. coryneforme	0.00895272	0.00713664	0.295837	7.12386	0	0.00316667	0.0684	0.739882
3 weeks	Bom. apis	6.97642e-06	0	NA	0	0	0.319833	0.898937	0.739882
3 weeks	F. perrara	0.0619409	0.14455	0.0118317	7.88474	7.04164	0.0646	0.629714	0.739882
3 weeks	G. apicola	0.152679	0.175107	0.777822	8.34865	8.13728	0.038	0.363375	0.697571
3 weeks	Lactobacillus spp.	0.00199392	0.000660089	0.647178	0	0	0.353692	0.344714	0.700889
3 weeks	L. apis	0.0570755	0.05444	0.916451	7.97149	7.58814	0.949	0.136167	0.700889
3 weeks	L. helsingborgensis	0.0510697	0.0570333	0.777099	7.89462	7.64461	0.71725	0.931	0.739882
3 weeks	L. kullabergensis	0.0456371	0.0457959	0.705686	7.83961	7.51343	0.0646	0.0684	0.739882
3 weeks	A. kunkeei	0.000190739	0	NA	0	0	0.606643	0.629714	0.739882
3 weeks	B. mellifer	0.0102238	0.0203011	0.0687241	7.26282	7.2325	0.624467	0.629714	0.907
3 weeks	B. mellis	0.107496	0.0721863	0.0687241	8.2462	7.68164	0.00316667	0.019	0.52725
3 weeks	L. melliventris	0.0444824	0.0131074	0.00312259	7.83907	6.92534	0.00316667	0.551	0.6365
3 weeks	S. alvi	0.0749767	0.215174	0.00029149	7.97265	8.23921	0.00316667	0.0684	0.2945
3 weeks	Arsenophonus spp.	6.715e-05	0.0197077	NA	0	0	0.756647	0.997	0.52725
3 weeks	Klebsiella spp.	0.314195	0.0110477	1.11497e-11	8.64476	6.53311	0.00316667	0.898937	0.875056
3 weeks	Limosilactobacillus spp.	0	0	NA	0	0	NA	NA	NA
3 weeks	Mixta spp.	0.00181106	0	NA	0	0	0.00316667	0.629714	0.739882
3 weeks	Total	NA	NA	NA	9.226	8.925	0.001	0.017	0.123
