# Supplementary material for: Gut microbiota contribute to variations in honey bee foraging intensity
Source: ISME J. 2024 Feb 27;18(1):wrae030. doi: 10.1093/ismejo/wrae030 (PMC11008687; doi:10.1093/ismejo/wrae030)
Supplement: Supplementary_Table_3_wrae030 [file supplementary_table_3_wrae030.xlsx]

## Sheet: Sheet1
Age	Microbe	Nurse relative abundance	Forager relative abundance	Relative: Task adjusted p value	Nurse absolute abundance	Forager absolute abundance	Absolute: Task adjusted p value
1 week	Acetobacteraceae	0.186844	0.0521565	0.591124	7.41415	7.37821	0.456667
1 week	Bartonella spp.	7.44048e-05	0	NA	0	0	0.71
1 week	B. asteroides	0.0528407	0.100674	0.868915	7.28255	7.80496	0.2
1 week	B. coryneforme	0	0	NA	0	0	NA
1 week	Bom. apis	5.68505e-05	0	NA	0	0	0.2
1 week	F. perrara	0.0318922	0.0398545	NA	0	0	0.977
1 week	G. apicola	0.0728777	0.129077	0.868915	5.93591	5.79905	0.9525
1 week	Lactobacillus spp.	0.0810121	0.110357	0.868915	7.47733	7.25207	0.38625
1 week	L. apis	0.0734163	0.0235594	0.126453	7.62219	6.96287	0.2
1 week	L. helsingborgensis	0.0935084	0.175538	0.868915	7.68248	8.05285	0.5565
1 week	L. kullabergensis	0.202491	0.138702	0.591124	7.14151	6.81639	0.9525
1 week	A. kunkeei	0	0	NA	0	0	NA
1 week	B. mellifer	0.00947525	0.019993	0.868915	0	7.01534	0.38625
1 week	B. mellis	0.117167	0.202685	0.868915	7.87027	8.20772	0.30375
1 week	L. melliventris	0.0553705	0.00396679	0.0222538	3.49027	0	0.38625
1 week	S. alvi	0.0226386	0.000250687	0.0222538	0	0	0.650455
1 week	Arsenophonus spp.	0	0	NA	0	0	NA
1 week	Klebsiella spp.	0	0.00127479	NA	0	0	0.38625
1 week	Limosilactobacillus spp.	0	0	NA	0	0	NA
1 week	Mixta spp.	0	0	NA	0	0	NA
1 week	Total	NA	NA	NA	8.767	8.865	0.218
3 weeks	Acetobacteraceae	0.00326713	0.0357109	0.000913073	6.81734	7.42079	0.006
3 weeks	Bartonella spp.	0	0	NA	0	0	NA
3 weeks	B. asteroides	0.0443752	0.0723981	0.0424737	7.95103	7.84679	1
3 weeks	B. coryneforme	0.00114679	0.00378953	NA	0	0	0.5685
3 weeks	Bom. apis	6.01443e-05	0	NA	0	0	0.9084
3 weeks	F. perrara	0.0690274	0.180333	0.205254	7.47089	8.20534	1
3 weeks	G. apicola	0.253918	0.196518	0.427185	8.73238	8.39814	0.027
3 weeks	Lactobacillus spp.	0.00273271	0	NA	0	0	0.3438
3 weeks	L. apis	0.0558643	0.0402134	0.738573	8.06878	7.6202	0.018
3 weeks	L. helsingborgensis	0.0376349	0.0424889	0.667148	7.78052	7.57241	0.306
3 weeks	L. kullabergensis	0.105917	0.0673623	0.674948	8.3119	7.77969	0.006
3 weeks	A. kunkeei	0.00424372	0.00537279	0.986475	6.76119	6.62727	0.779143
3 weeks	B. mellifer	0.00854114	0.0206854	0.362476	7.18612	7.22384	0.779143
3 weeks	B. mellis	0.171575	0.161614	0.98535	8.50465	8.18912	0.0252
3 weeks	L. melliventris	0.0682417	0.0104261	0.032744	8.07451	6.93597	0.497455
3 weeks	S. alvi	0.0377667	0.148451	0.0509935	7.85393	8.18407	0.159429
3 weeks	Arsenophonus spp.	0	3.82922e-05	NA	0	0	0.3438
3 weeks	Klebsiella spp.	0.128084	0.0049254	0.000913073	8.29643	6.45285	0.006
3 weeks	Limosilactobacillus spp.	0	0	NA	0	0	NA
3 weeks	Mixta spp.	0	0	NA	0	0	NA
3 weeks	Total	NA	NA	NA	9.273	9.072	0.001
