# Supplementary material for: Gut microbiota contribute to variations in honey bee foraging intensity
Source: ISME J. 2024 Feb 27;18(1):wrae030. doi: 10.1093/ismejo/wrae030 (PMC11008687; doi:10.1093/ismejo/wrae030)
Supplement: Supplementary_Table_4_wrae030 [file supplementary_table_4_wrae030.xlsx]

## Sheet: Sheet1
Microbe	Inactive forager relative abundance	Active forager relative abundance	Relative: Task adjusted p value	Inactive forager absolute abundance	Active forager absolute abundance	Absolute: Task adjusted p value	Absolute: Source colony adjusted p value	Absolute: Task*Source adjusted p value
Acetobacteraceae	0.120817	0.0372851	0.179927	7.67115	7.03968	0.573364	0.0034	0.351333
Bartonella spp.	0.00160613	0	NA	0	0	0.371167	0.0453333	0.351333
B. asteroides	0.0778131	0.123602	0.757018	7.80843	7.69906	0.617667	0.0459	0.5678
B. coryneforme	0.00205481	0.00178013	NA	0	0	0.835267	0.86	0.644692
Bom. apis	0.000125006	0	NA	0	0	0.835267	0.728875	0.388571
F. perrara	0.0816032	0.182569	0.480584	6.35593	7.60419	0.86	0.483286	0.644692
G. apicola	0.185495	0.161167	0.645556	7.90347	7.70951	0.371167	0.0034	0.644692
Lactobacillus spp.	0.143923	0.0162262	0.00437013	7.74169	6.08423	0.017	0.647133	0.5678
L. apis	0.0872252	0.018401	0.00286031	7.41437	6.73221	0.86	0.0034	0.546125
L. helsingborgensis	0.115919	0.0700883	0.124812	7.85558	7.50242	0.835267	0.157636	0.99
L. kullabergensis	0.0180829	0.0429719	0.480584	0	3.57508	0.391	0.0267143	0.351333
A. kunkeei	1.50007e-05	0.000775866	NA	0	0	0.2635	0.0085	0.351333
B. mellifer	0.00440622	0.0173642	0.757018	0	3.25595	0.2635	0.0034	0.351333
B. mellis	0.0474259	0.254796	0.0141666	7.36078	8.04972	0.391	0.0425	0.99
L. melliventris	0.0696534	0.0349938	0.179927	7.4718	6.85315	0.423111	0.0034	0.99
S. alvi	0.0379434	0.0365116	0.535567	7.19403	7.00301	0.5406	0.323	0.99
Arsenophonus spp.	0	0	NA	0	0	NA	NA	NA
Klebsiella spp.	0.00515314	0	NA	0	0	0.136	0.162917	0.351333
Limosilactobacillus spp.	0	0	NA	0	0	NA	NA	NA
Mixta spp.	0	0	NA	0	0	NA	NA	NA
Total	NA	NA	NA	8.959	8.658	0.001	0.015	0.465
