# Supplementary material for: Gut microbiota contribute to variations in honey bee foraging intensity
Source: ISME J. 2024 Feb 27;18(1):wrae030. doi: 10.1093/ismejo/wrae030 (PMC11008687; doi:10.1093/ismejo/wrae030)
Supplement: Supplementary_Table_5_wrae030 [file supplementary_table_5_wrae030.xlsx]

## Sheet: Sheet1
Fig.	Test microbe	Measure	Day	Statistical test		Comparison	Test statistic	Test statistic value	p value
4A	B. asteroides	Cumulative proportion bees foraging per treatment group	All	Cox Proportional Hazards		Treatment	z	-0.331	0.741
				mean inoculated group	mean depleted group
			1	0.068	0.041
			2	0.123	0.075
			3	0.188	0.148
			4	0.288	0.253
			5	0.329	0.304
			6	0.343	0.322
4B	B. asteroides	Proportion foraging trips per treatment group	All	Linear Mixed Effects Model		Treatment	F(1,33)	21.2	<0.001
						Day	F(5,33)	0	1
						Treatment*Day	F(5,33)	2	0.107
				Pairwise (emmeans posthoc)
				mean inoculated group	mean depleted group
			1	0.708	0.292	Treatment	t-ratio	4.004	<0.001
			2	0.664	0.336	Treatment	t-ratio	3.146	0.004
			3	0.586	0.414	Treatment	t-ratio	1.656	0.107
			4	0.517	0.483	Treatment	t-ratio	0.318	0.753
			5	0.55	0.45	Treatment	t-ratio	0.963	0.343
			6	0.561	0.439	Treatment	t-ratio	1.182	0.246
4C	B. asteroides	Number of foragers per treatment group	All	Linear Mixed Effects Model		Treatment	F(1,33)	0.4	0.527
						Day	F(5,33)	12.1	<0.001
						Treatment*Day	F(5,33)	0.1	0.982
				Pairwise (emmeans posthoc)
				mean inoculated group	mean depleted group
			1	4.5	3	Treatment	t-ratio	0.409	0.685
			2	8	5	Treatment	t-ratio	0.817	0.42
			3	12.2	10.5	Treatment	t-ratio	0.477	0.637
			4	17.5	17.2	Treatment	t-ratio	0.068	0.946
			5	19.5	19.5	Treatment	t-ratio	0	1
			6	16.2	17	Treatment	t-ratio	-0.204	0.839
4D	B. asteroides	Proportion foraging trips per individual	All	Generalized Linear Mixed Effects Model		Treatment	c2	4.985	0.026
						Day	c2	382.933	<0.001
						Treatment*Day	c2	26.315	<0.001
				Pairwise (emmeans posthoc)
				mean inoculated group	mean depleted group
			1	0.157	0.09	Treatment	z-ratio	5.403	<0.001
			2	0.083	0.067	Treatment	z-ratio	1.691	0.091
			3	0.048	0.039	Treatment	z-ratio	0.87	0.384
			4	0.03	0.028	Treatment	z-ratio	-0.026	0.979
			5	0.028	0.023	Treatment	z-ratio	0.691	0.49
			6	0.035	0.026	Treatment	z-ratio	1.318	0.187
4E	B. asteroides	Proportion of elite foragers per treatment group	All	Linear Mixed Effects Model		Treatment	F(1,33)	15.8	<0.001
						Day	F(5,33)	0	1
						Treatment*Day	F(5,33)	3.2	0.02
				Pairwise (emmeans posthoc)
				mean inoculated group	mean depleted group
			1	0.792	0.208	Treatment	t-ratio	4.039	<0.001
			2	0.762	0.238	Treatment	t-ratio	3.635	<0.001
			3	0.586	0.414	Treatment	t-ratio	1.187	0.244
			4	0.492	0.508	Treatment	t-ratio	-0.113	0.911
			5	0.554	0.446	Treatment	t-ratio	0.742	0.464
			6	0.518	0.482	Treatment	t-ratio	0.247	0.806
5A	B. mellis	Cumulative proportion bees foraging per treatment group	All	Cox Proportional Hazards		Treatment	z	1.525	0.127
				mean inoculated group	mean depleted group
			1	0.048	0.051
			2	0.134	0.155
			3	0.269	0.256
			4	0.374	0.316
			5	0.425	0.34
			6	0.435	0.351
5B	B. mellis	Proportion foraging trips per treatment group	All	Linear Mixed Effects Model		Treatment	F(1,29.091)	0.04	0.851
						Day	F(5,29.719)	0	1
						Treatment*Day	F(5,29.091)	2	0.111
				Pairwise (emmeans posthoc)
				mean inoculated group	mean depleted group
			1	0.418	0.582	Treatment	t-ratio	1.307	0.201
			2	0.39	0.61	Treatment	t-ratio	1.757	0.089
			3	0.439	0.561	Treatment	t-ratio	1.126	0.269
			4	0.554	0.446	Treatment	t-ratio	-0.995	0.328
			5	0.549	0.451	Treatment	t-ratio	-0.898	0.376
			6	0.578	0.422	Treatment	t-ratio	-1.442	0.16
5C	B. mellis	Number of foragers per treatment group	All	Linear Mixed Effects Model		Treatment	F(1,33)	3.2	0.084
						Day	F(5,33)	14.9	<0.001
						Treatment*Day	F(5,33)	0.8	0.582
				Pairwise (emmeans posthoc)
				mean inoculated group	mean depleted group
			1	3	3	Treatment	t-ratio	0	1
			2	8.25	8.75	Treatment	t-ratio	0.143	0.887
			3	15.2	15.2	Treatment	t-ratio	0	1
			4	21.2	17.2	Treatment	t-ratio	-1.146	0.26
			5	22.8	17	Treatment	t-ratio	-1.648	0.109
			6	20.5	14.5	Treatment	t-ratio	-1.719	0.095
5D	B. mellis	Proportion foraging trips per individual	All	Generalized Linear Mixed Effects Model		Treatment	c2	3.626	0.057
						Day	c2	255.497	<0.001
						Treatment*Day	c2	6.552	0.256
				Pairwise (emmeans posthoc)
				mean inoculated group	mean depleted group
			1	0.105	0.145	Treatment	z-ratio	2.313	0.021
			2	0.036	0.052	Treatment	z-ratio	2.194	0.028
			3	0.029	0.037	Treatment	z-ratio	1.487	0.137
			4	0.026	0.026	Treatment	z-ratio	0.177	0.859
			5	0.024	0.027	Treatment	z-ratio	1.026	0.305
			6	0.028	0.029	Treatment	z-ratio	0.792	0.429
5E	B. mellis	Proportion of elite foragers per treatment group	All	Linear Mixed Effects Model		Treatment	F(1,29.091)	1.9	0.179
						Day	F(5,29.719)	0	1
						Treatment*Day	F(5,29.091)	2.2	0.083
				Pairwise (emmeans posthoc)
				mean inoculated group	mean depleted group
			1	0.35	0.65	Treatment	t-ratio	1.814	0.08
			2	0.278	0.722	Treatment	t-ratio	2.688	0.012
			3	0.436	0.564	Treatment	t-ratio	0.889	0.381
			4	0.488	0.512	Treatment	t-ratio	0.162	0.872
			5	0.561	0.439	Treatment	t-ratio	-0.848	0.403
			6	0.562	0.438	Treatment	t-ratio	-0.873	0.39
6A	L. melliventris	Cumulative proportion bees foraging per treatment group	All	Cox Proportional Hazards		Treatment	z	-0.435	0.664
				mean inoculated group	mean depleted group
			1	0.034	0.05
			2	0.074	0.096
			3	0.208	0.217
			4	0.28	0.255
			5	0.326	0.32
			6	0.347	0.346
6B	L. melliventris	Proportion foraging trips per treatment group	All	Linear Mixed Effects Model		Treatment	F(1,31.021)	0.4	0.558
						Day	F(5,31.443)	0	1
						Treatment*Day	F(5,31.021)	4.2	0.005
				Pairwise (emmeans posthoc)
				mean inoculated group	mean depleted group
			1	0.324	0.676	Treatment	t-ratio	2.96	0.006
			2	0.305	0.695	Treatment	t-ratio	2.833	0.008
			3	0.539	0.461	Treatment	t-ratio	-0.651	0.52
			4	0.585	0.415	Treatment	t-ratio	-1.43	0.163
			5	0.543	0.457	Treatment	t-ratio	-0.719	0.478
			6	0.571	0.429	Treatment	t-ratio	-1.193	0.242
6C	L. melliventris	Number of foragers per treatment group	All	Linear Mixed Effects Model		Treatment	F(1,33)	0.08	0.781
						Day	F(5,33)	18.9	<0.001
						Treatment*Day	F(5,33)	0.1	0.984
				Pairwise (emmeans posthoc)
				mean inoculated group	mean depleted group
			1	2	3	Treatment	t-ratio	0.344	0.733
			2	3.75	4.75	Treatment	t-ratio	0.344	0.733
			3	11.8	12	Treatment	t-ratio	0.086	0.932
			4	15	13.2	Treatment	t-ratio	-0.601	0.552
			5	16.8	17.5	Treatment	t-ratio	0.258	0.798
			6	16.5	17.2	Treatment	t-ratio	0.258	0.798
6D	L. melliventris	Proportion foraging trips per individual	All	Generalized Linear Mixed Effects Model		Treatment	c2	0.141	0.707
						Day	c2	334.831	<0.001
						Treatment*Day	c2	18.336	0.003
				Pairwise (emmeans posthoc)
				mean inoculated group	mean depleted group
			1	0.162	0.225	Treatment	z-ratio	1.459	0.145
			2	0.061	0.11	Treatment	z-ratio	3.812	<0.001
			3	0.046	0.038	Treatment	z-ratio	-0.096	0.923
			4	0.039	0.031	Treatment	z-ratio	-0.076	0.94
			5	0.032	0.026	Treatment	z-ratio	-0.096	0.924
			6	0.035	0.025	Treatment	z-ratio	-0.495	0.62
6E	L. melliventris	Proportion of elite foragers per treatment group	All	Linear Mixed Effects Model		Treatment	F(1,31.021)	0.0006	0.981
						Day	F(5,31.443)	0	1
						Treatment*Day	F(5,31.021)	4	0.007
				Pairwise (emmeans posthoc)
				mean inoculated group	mean depleted group
			1	0.292	0.708	Treatment	t-ratio	2.306	0.028
			2	0.194	0.806	Treatment	t-ratio	2.929	0.006
			3	0.637	0.363	Treatment	t-ratio	-1.515	0.14
			4	0.61	0.39	Treatment	t-ratio	-1.222	0.231
			5	0.582	0.418	Treatment	t-ratio	-0.907	0.371
			6	0.603	0.397	Treatment	t-ratio	-1.139	0.263
